# Supplementary material for: Bidirectional encoding of motion contrast in the mouse superior colliculus
Source: eLife. 2018 Jul 2;7:e35261. doi: 10.7554/eLife.35261 (PMC6050041; doi:10.7554/eLife.35261)
Supplement: Source data 2. [file elife-35261-data2.zip]

Archive with 3 entries (2 files):
- Fig5-CS_phase_speed_orientation_3mice_withTrialByTrialData.mat
- __MACOSX/
- __MACOSX/._Fig5-CS_phase_speed_orientation_3mice_withTrialByTrialData.mat
