# Supplementary material for: Bidirectional encoding of motion contrast in the mouse superior colliculus
Source: eLife. 2018 Jul 2;7:e35261. doi: 10.7554/eLife.35261 (PMC6050041; doi:10.7554/eLife.35261)
Supplement: Source data 3. [file elife-35261-data3.zip]

Archive with 9 entries (8 files):
- Figs6-7-120-150um.mat
- __MACOSX/
- __MACOSX/._Figs6-7-120-150um.mat
- Figs6-7-180-210um.mat
- __MACOSX/._Figs6-7-180-210um.mat
- Figs6-7-60-90um.mat
- __MACOSX/._Figs6-7-60-90um.mat
- Figs6-7-Superficial.mat
- __MACOSX/._Figs6-7-Superficial.mat
